# Supplementary material for: Sweet neurons inhibit texture discrimination by signaling TMC-expressing mechanosensitive neurons in Drosophila
Source: eLife. 2019 Jun 11;8:e46165. doi: 10.7554/eLife.46165 (PMC6559806; doi:10.7554/eLife.46165)
Supplement: Figure 1—source data 1. [file elife-46165-fig1-data1.xlsx]

## Sheet: Figure 1B,D,F
Figure 1. Drosophila can discriminate egg-laying substrates of different hardness
	Figure 1B	Number of eggs											Figure 1D	% Agroase		sum			Figure 1D	% Agroase		sum			Figure 1D	% Agroase		sum			Figure 1D	% Agroase		sum			Figure 1D	% Agroase		sum			Figure 1F	Percentage of time spent (%)
	Concentration of Agarose	0.025	0.1	0.25	0.5	0.75	1.0	1.25	1.5	1.75	2.0		animals	0.5	0.5		PI		animals	0.5	0.75		PI		animals	0.5	1		PI		animals	0.5	1.25		PI		animals	0.5	1.5		PI		Concentration of Agarose	0.5	1.5
		7	22	38	34	51	51	51	23	30	14		1	12	29	41	-0.414634		1	8	5	13	0.230769		1	22	18	40	0.1		1	11	11	22	0		1	33	1	34	0.941176			38	31.3
		5	25	49	29	39	34	25	52	21	22		2	22	17	39	0.128205		2	9	23	32	-0.4375		2	16	9	25	0.28		2	21	1	22	0.909091		2	42	6	48	0.75			20.2	38.4
		14	17	56	37	39	32	38	32	28	21		3	6	12	18	-0.333333		3	4	13	17	-0.529412		3	6	18	24	-0.5		3	16	0	16	1		3	49	11	60	0.633333			19.9	24.6
		4	21	36	26	31	46	36	39	24	24		4	17	23	40	-0.15		4	4	6	10	-0.2		4	14	2	16	0.75		4	20	3	23	0.73913		4	34	0	34	1			18.3	17.1
		1	9	35	35	15	52	33	30	23	22		5	17	19	36	-0.0555556		5	8	15	23	-0.304348		5	22	7	29	0.517241		5	15	0	15	1		5	40	2	42	0.904762			32.9	33.3
		12	20	33	25	42	30	44	28	25	26		6	8	5	13	0.230769		6	13	6	19	0.368421		6	13	6	19	0.368421		6	15	1	16	0.875		6	47	6	53	0.773585			34.6	34.7
		17	27	29	32	34	12	16	19	24	18		7	22	19	41	0.0731707		7	7	11	18	-0.222222		7	11	17	28	-0.214286		7	35	10	45	0.555556		7	50	0	50	1			24.7	38.9
		0	12	22	43	13	29	29	45	33	16		8	8	7	15	0.0666667		8	11	16	27	-0.185185		8	11	8	19	0.157895		8	29	2	31	0.870968		8	23	0	23	1			24	31.1
		13	11	27	38	30	36	18	46	15	19		9	16	13	29	0.103448		9	15	11	26	0.153846		9	13	6	19	0.368421		9	9	3	12	0.5		9	13	8	21	0.238095			30.7	38.5
		17	2	29	48	16	16	50	29	21	14		10	28	13	41	0.365854		10	6	9	15	-0.2		10	9	18	27	-0.333333		10	11	5	16	0.375		10	30	0	30	1			35.2	32.5
		17	2	37	37	22	28	14	38	14	17		11	20	28	48	-0.166667		11	11	7	18	0.222222		11	23	1	24	0.916667		11	11	7	18	0.222222		11	27	28	55	-0.0181818			25.6	37.3
		5	4	30	31	20	25	23	31	14	6		12	13	19	32	-0.1875		12	5	18	23	-0.565217		12	26	11	37	0.405405		12	31	2	33	0.878788		12	45	4	49	0.836735			22.1	26.3
		8	5	45	20	35	18	48	16	16	16		13	14	15	29	-0.0344828		13	13	8	21	0.238095		13	30	0	30	1		13	28	0	28	1		13	27	6	33	0.636364			19.1	34.5
		16	11	21	33	34	49	41	38	21	18		14	19	15	34	0.117647		14	22	14	36	0.222222		14	15	28	43	-0.302326		14	15	6	21	0.428571		14	35	12	47	0.489362			35.6	25.7
		11	21	23	17	40	41	20	25	19	13		15	12	26	38	-0.368421		15	3	8	11	-0.454545		15	12	9	21	0.142857		15	24	2	26	0.846154		15	24	11	35	0.371429
		7	9	18	41	53	16	27	17	19	17		16	18	18	36	0		16	28	18	46	0.217391		16	9	10	19	-0.0526316		16	22	2	24	0.833333		16	27	3	30	0.8
		0	17	27	34	27	28	35	24	21	24		17	22	18	40	0.1		17	12	9	21	0.142857		17	9	16	25	-0.28		17	13	5	18	0.444444		17	28	3	31	0.806452
		1	13	30	59	27	25	30	33	16	32		18	11	16	27	-0.185185		18	23	18	41	0.121951		18	12	1	13	0.846154		18	20	4	24	0.666667		18	44	2	46	0.913043
		1	19	29	38	32	18	37	23	29	18		19	17	23	40	-0.15		19	20	1	21	0.904762		19	18	6	24	0.5		19	17	5	22	0.545455		19	30	0	30	1
		20	13	34	17	34	29	30	24	15	16		20	9	19	28	-0.357143		20	4	6	10	-0.2		20	18	18	36	0		20	20	6	26	0.538462		20	40	2	42	0.904762
		19	11	26	32	37	31	26	28	29	18		21	24	22	46	0.0434783		21	18	21	39	-0.0769231		21	16	2	18	0.777778		21	16	7	23	0.391304		21	16	10	26	0.230769
		13	9	29	42	16	29	28	35	21	23		22	28	21	49	0.142857		22	6	12	18	-0.333333		22	15	14	29	0.0344828		22	16	0	16	1		22	22	18	40	0.1
		22	9	26	46	28	32	30	12	30	22		23	3	8	11	-0.454545		23	14	16	30	-0.0666667		23	11	14	25	-0.12		23	9	10	19	-0.0526316		23	21	0	21	1
		0	16	38	40	34	30	35	28	21	16		24	4	12	16	-0.5		24	10	16	26	-0.230769		24	9	18	27	-0.333333		24	13	1	14	0.857143		24	20	4	24	0.666667
