# Supplementary material for: Sweet neurons inhibit texture discrimination by signaling TMC-expressing mechanosensitive neurons in Drosophila
Source: eLife. 2019 Jun 11;8:e46165. doi: 10.7554/eLife.46165 (PMC6559806; doi:10.7554/eLife.46165)
Supplement: Figure 2—source data 1. [file elife-46165-fig2-data1.xlsx]

## Sheet: Figure 2
Figure 2. Drosophila use different channels and neurons to discriminate substrate hardness during feeding and egg-laying
Figure 2A	w1118	% Agroase		sum			Figure 2A	ppk28	% Agroase		sum			Figure 2A	nan36a	% Agroase		sum			Figure 2A	iav1	% Agroase		sum			Figure 2A	pizeoKO	% Agroase		sum			Figure 2A	nompC1/nompCf00642	% Agroase		sum			Figure 2A	nompC3/nompCf00642	% Agroase		sum			Figure 2A
	animals	0.5	1.5		PI			animals	0.5	1.5		PI			animals	0.5	1.5		PI			animals	0.5	1.5		PI			animals	0.5	1.5		PI			animals	0.5	1.5		PI			animals	0.5	1.5		PI
	1	16	0	16	1			1	42	5	47	0.787234			1	28	0	28	1			1	21	5	26	0.615385			1	36	24	60	0.2			1	14	1	15	0.866667			1	11	1	12	0.833333
	2	13	7	20	0.3			2	20	14	34	0.176471			2	24	1	25	0.92			2	19	5	24	0.583333			2	27	5	32	0.6875			2	23	2	25	0.84			2	32	4	36	0.777778
	3	14	8	22	0.272727			3	10	0	10	1			3	22	13	35	0.257143			3	18	0	18	1			3	37	7	44	0.681818			3	8	1	9	0.777778			3	5	5	10	0
	4	18	6	24	0.5			4	31	1	32	0.9375			4	14	20	34	-0.176471			4	20	5	25	0.6			4	32	3	35	0.828571			4	19	1	20	0.9			4	7	3	10	0.4
	5	27	1	28	0.928571			5	15	4	19	0.578947			5	19	1	20	0.9			5	35	3	38	0.842105			5	27	9	36	0.5			5	13	1	14	0.857143			5	12	0	12	1
	6	20	0	20	1			6	33	22	55	0.2			6	15	1	16	0.875			6	35	2	37	0.891892			6	25	8	33	0.515152			6	14	6	20	0.4			6	21	1	22	0.909091
	7	29	0	29	1			7	23	9	32	0.4375			7	20	3	23	0.73913			7	15	0	15	1			7	31	2	33	0.878788			7	11	1	12	0.833333			7	15	3	18	0.666667
	8	30	2	32	0.875			8	38	8	46	0.652174			8	33	5	38	0.736842			8	44	19	63	0.396825			8	37	5	42	0.761905			8	7	3	10	0.4			8	14	15	29	-0.0344828
	9	21	5	26	0.615385			9	30	4	34	0.764706			9	22	1	23	0.913043			9	30	2	32	0.875			9	38	20	58	0.310345			9	9	1	10	0.8			9	21	7	28	0.5
	10	25	5	30	0.666667			10	24	0	24	1			10	8	8	16	0			10	38	26	64	0.1875			10	12	5	17	0.411765			10	21	0	21	1			10	13	2	15	0.733333
	11	25	5	30	0.666667			11	33	3	36	0.833333			11	23	3	26	0.769231			11	30	0	30	1			11	31	0	31	1			11	6	5	11	0.0909091			11	20	7	27	0.481481
	12	18	0	18	1			12	33	2	35	0.885714			12	10	2	12	0.666667			12	33	18	51	0.294118			12	24	2	26	0.846154			12	26	2	28	0.857143			12	5	12	17	-0.411765
	13	14	3	17	0.647059			13	30	0	30	1			13	9	5	14	0.285714			13	40	6	46	0.73913			13	31	2	33	0.878788			13	11	2	13	0.692308			13	23	1	24	0.916667
	14	21	1	22	0.909091			14	37	15	52	0.423077			14	17	6	23	0.478261			14	13	1	14	0.857143			14	18	2	20	0.8			14	17	0	17	1			14	10	9	19	0.0526316
	15	15	2	17	0.764706			15	38	13	51	0.490196			15	23	10	33	0.393939			15	26	7	33	0.575758			15	26	9	35	0.485714			15	24	0	24	1			15	12	9	21	0.142857
	16	11	2	13	0.692308			16	26	0	26	1			16	24	5	29	0.655172			16	39	24	63	0.238095			16	39	3	42	0.857143			16	30	0	30	1			16	9	1	10	0.8
	17	13	11	24	0.0833333			17	23	0	23	1			17	12	8	20	0.2			17	39	22	61	0.278689			17	28	1	29	0.931034			17	40	0	40	1			17	21	6	27	0.555556
	18	25	16	41	0.219512			18	19	0	19	1			18	22	5	27	0.62963			18	40	8	48	0.666667			18	15	14	29	0.0344828			18	12	0	12	1			18	25	3	28	0.785714
	19	21	19	40	0.05			19	30	3	33	0.818182			19	16	4	20	0.6			19	39	19	58	0.344828			19	29	3	32	0.8125										19	18	0	18	1
	20	13	6	19	0.368421			20	40	3	43	0.860465			20	17	5	22	0.545455			20	40	4	44	0.818182			20	26	15	41	0.268293
	21	13	13	26	0			21	39	0	39	1			21	15	4	19	0.578947			21	28	26	54	0.037037			21	35	28	63	0.111111
	22	14	4	18	0.555556			22	13	3	16	0.625			22	11	2	13	0.692308			22	30	3	33	0.818182			22	35	17	52	0.346154
	23	16	11	27	0.185185			23	29	0	29	1			23	15	5	20	0.5			23	40	10	50	0.6			23	39	11	50	0.56
	24	14	6	20	0.4			24	12	0	12	1			24	13	9	22	0.181818			24	38	30	68	0.117647			24	47	9	56	0.678571
								25	16	1	17	0.882353
								26	17	0	17	1
								27	25	11	36	0.388889
								28	10	1	11	0.818182
								29	35	3	38	0.842105
								30	31	11	42	0.47619





[truncated: 105 more columns]
