# Supplementary material for: Sweet neurons inhibit texture discrimination by signaling TMC-expressing mechanosensitive neurons in Drosophila
Source: eLife. 2019 Jun 11;8:e46165. doi: 10.7554/eLife.46165 (PMC6559806; doi:10.7554/eLife.46165)
Supplement: Figure 2—figure supplement 1—source data 1. [file elife-46165-fig2-figsupp1-data1.xlsx]

## Sheet: Figure 2-figure supplement 1
Figure 2—figure supplement 1. Contribution of different appendages on egg-laying rate and discrimination of substrate hardness
	Figure 2-figure supplement 1A	Number of eggs									Figure 2-figure supplement 1B	control	% Agroase		sum			Figure 2-figure supplement 1B	No antennae	% Agroase		sum			Figure 2-figure supplement 1C	control	% Agroase		sum			Figure 2-figure supplement 1C	No wings	% Agroase		sum			Figure 2-figure supplement 1D	control	% Agroase		sum			Figure 2-figure supplement 1D	No maxillary palps	% Agroase
		Control	No ovipositor	No labellum	No all leg tarsi	No all leg tarsi and labellum	No wings	No antennae	No maxillary palps			animals	0.5	1.5		PI			animals	0.5	1.5		PI			animals	0.5	1.5		PI			animals	0.5	1.5		PI			animals	0.5	1.5		PI			animals	0.5	1.5
		46	0	36	16	0	11	13	0			1	21	12	33	0.272727			1	13	0	13	1			1	25	11	36	0.388889			1	7	4	11	0.272727			1	27	4	31	0.741935			1	33	23
		11	0	0	35	0	30	0	0			2	27	4	31	0.741935			2	24	6	30	0.6			2	44	4	48	0.833333			2	27	3	30	0.8			2	33	2	35	0.885714			2	38	4
		37	0	29	18	18	17	0	45			3	19	1	20	0.9			3	12	9	21	0.142857			3	29	3	32	0.8125			3	11	6	17	0.294118			3	20	12	32	0.25			3	36	17
		32	0	18	29	10	30	30	38			4	33	4	37	0.783784			4	23	3	26	0.769231			4	35	2	37	0.891892			4	12	18	30	-0.2			4	27	14	41	0.317073			4	37	6
		30	0	0	21	4	19	21	36			5	28	16	44	0.272727			5	21	0	21	1			5	26	7	33	0.575758			5	12	7	19	0.263158			5	22	7	29	0.517241			5	25	6
		35	0	26	28	11	49	0	37			6	31	0	31	1			6	15	0	15	1			6	32	5	37	0.72973			6	39	10	49	0.591837			6	10	23	33	-0.393939			6	40	5
		54	0	40	16	10	34	26	15			7	41	4	45	0.822222			7	18	4	22	0.636364			7	45	1	46	0.956522			7	22	12	34	0.294118			7	8	0	8	1			7	20	18
		40	0	26	32	3	48	21	48			8	20	7	27	0.481481			8	12	4	16	0.5			8	40	5	45	0.777778			8	38	10	48	0.583333			8	25	10	35	0.428571			8	21	15
		27	0	0	33	5	29	15	62			9	36	3	39	0.846154			9	24	6	30	0.6			9	43	3	46	0.869565			9	18	11	29	0.241379			9	37	0	37	1			9	21	16
		48	0	13	8	6	0	0	47			10	27	5	32	0.6875			10	20	15	35	0.142857			10	39	11	50	0.56			10	41	13	54	0.518519			10	19	0	19	1			10	11	4
		42	0	32	17	30	54	0	40			11	30	2	32	0.875			11	28	8	36	0.555556			11	17	10	27	0.259259			11	26	10	36	0.444444			11	15	10	25	0.2			11	23	25
		39	0	20	19	13	36	0	27			12	28	5	33	0.69697			12	32	2	34	0.882353			12	26	15	41	0.268293			12	37	14	51	0.45098			12	26	2	28	0.857143			12	41	21
		34	0	33	33	9	51	1	28			13	24	8	32	0.5			13	25	1	26	0.923077			13	33	7	40	0.65			13	21	8	29	0.448276			13	12	16	28	-0.142857			13	46	1
		28	0	57	13	28	29	22	32			14	23	20	43	0.0697674			14	19	5	24	0.583333			14	29	10	39	0.487179			14	39	3	42	0.857143			14	29	3	32	0.8125			14	24	16
		45	0	0	0	7	42	0	28			15	24	1	25	0.92			15	36	12	48	0.5			15	38	11	49	0.55102			15	36	2	38	0.894737			15	21	9	30	0.4			15	12	15
		31	0	27	26	12	38	16	47			16	30	2	32	0.875			16	17	29	46	-0.26087			16	29	11	40	0.45			16	26	7	33	0.575758			16	36	5	41	0.756098			16	27	1
		40	0	33	11	2	33	30	31			17	22	7	29	0.517241										17	20	10	30	0.333333			17	18	2	20	0.8			17	30	1	31	0.935484			17	25	7
		27	0	48	17	5	20	0	31			18	24	0	24	1										18	27	23	50	0.08			18	11	3	14	0.571429			18	28	11	39	0.435897			18	13	15
		37	0	0	7	9	14	2	43			19	18	10	28	0.285714										19	23	8	31	0.483871			19	35	3	38	0.842105			19	37	12	49	0.510204			19	30	17
		38	0	0	9	2	38	35	19			20	33	5	38	0.736842										20	32	12	44	0.454545			20	18	7	25	0.44			20	13	31	44	-0.409091			20	23	8
		30	0	0	12	15	25	0	25			21	35	0	35	1										21	24	9	33	0.454545			21	19	21	40	-0.05			21	31	13	44	0.409091			21	9	22
		51	0	38	16	1	40	0	37			22	25	6	31	0.612903										22	34	6	40	0.7			22	45	4	49	0.836735			22	25	3	28	0.785714			22	32	11
		26	0	24	30	4	0	1	33			23	22	0	22	1										23	46	3	49	0.877551			23	36	1	37	0.945946			23	16	7	23	0.391304			23	19	0
		27	0	23	22	12	0	36	24			24	21	6	27	0.555556																	24	38	4	42	0.809524			24	25	0	25	1			24	23	2
				9	24	23	49	34	16			25	10	8	18	0.111111																	25	21	2	23	0.826087			25	20	0	20	1			25	34	3
				9	19	10	37	7	21			26	31	23	54	0.148148																	26	10	6	16	0.25										26	31	2
				23	20	16	0	26	13			27	28	30	58	-0.0344828																	27	37	0	37	1										27	24	0
				10	19	20	42	1	13			28	36	8	44	0.636364																	28	34	3	37	0.837838
				21	15	19	23	0	25			29	38	10	48	0.583333																	29	23	8	31	0.483871
				22	15	23	16	9	17			30	42	14	56	0.5																	30	44	6	50	0.76
				32	15	15	37	0	22			31	31	11	42	0.47619																	31	33	0	33	1
					10	16	37	0	26			32	40	7	47	0.702128																	32	12	0	12	1
					5	13	31	24	14			33	16	12	28	0.142857
						12		48	18			34	22	30	52	-0.153846
						23		0	26			35	40	17	57	0.403509
						13		46	20
[truncated: 2 more columns]
