# Supplementary material for: Sweet neurons inhibit texture discrimination by signaling TMC-expressing mechanosensitive neurons in Drosophila
Source: eLife. 2019 Jun 11;8:e46165. doi: 10.7554/eLife.46165 (PMC6559806; doi:10.7554/eLife.46165)
Supplement: Figure 3—source data 1. [file elife-46165-fig3-data1.xlsx]

## Sheet: Figure 3B,C,D,E,F,G,H,I
Figure 3. Detection of sucrose on substrates by sweet neurons can inhibit discrimination of substrates of different hardness
	Figure 3B	control	% Agroase		sum				Figure 3B	control	% Agroase+100 mM sucrose		sum			Figure 3C	Stiffness (×104 N/m2)											Figure 3D	control	% Agroase+100 mM sucrose		sum			Figure 3D	No labellum	% Agroase+100 mM sucrose		sum			Figure 3E	control	% Agroase+100 mM sucrose		sum			Figure 3E
		animals	0.5	1.5		PI	No sucrose			animals	0.5	1.5		PI		Concentration of Agarose	0.5				1.5								animals	0.5	1.5		PI			animals	0.5	1.5		PI			animals	0.5	1.5		PI
		1	39	10	49	0.591837	0.714286			1	26	20	46	0.130435			No sucrose	100 mM	300 mM	500 mM	No sucrose	100 mM	300 mM	500 mM					1	0	28	28	-1			1	10	0	10	1			1	4	28	32	-0.75
		2	36	11	47	0.531915	1			2	23	35	58	-0.206897			3.66182	3.45519	2.28298	2.86138	16.3044	15.3722	12.1401	13.0826					2	9	34	43	-0.581395			2	22	25	47	-0.0638298			2	4	40	44	-0.818182
		3	15	5	20	0.5	0.851852			3	28	8	36	0.555556			3.45914	2.9758	2.34027	2.25198	16.6704	15.3101	13.7438	12.4669					3	2	45	47	-0.914894			3	22	11	33	0.333333			3	20	36	56	-0.285714
		4	34	16	50	0.36	0.75			4	12	33	45	-0.466667			3.6706	3.00873	2.21981	2.41993	16.3709	15.839	12.6345	14.0628					4	11	33	44	-0.5			4	15	15	30	0			4	30	1	31	0.935484
		5	18	3	21	0.714286	1			5	30	23	53	0.132075			4.08046	3.61814	2.21706	3.16157	15.8929	14.9683	11.2317	12.2864					5	3	28	31	-0.806452			5	22	6	28	0.571429			5	39	19	58	0.344828
		6	23	20	43	0.0697674	1			6	15	30	45	-0.333333			3.92059	3.66457	4.28201	2.76255	15.858	14.7575	13.1401	14.0025					6	25	8	33	0.515152			6	38	17	55	0.381818			6	18	29	47	-0.234043
		7	22	10	32	0.375	0.265306			7	48	22	70	0.371429			4.40739	3.81988	3.34001	3.02355	11.9305	17.0016	14.7438	11.2354					7	33	11	44	0.5			7	11	1	12	0.833333			7	30	0	30	1
		8	22	0	22	1	0.375			8	21	28	49	-0.142857			3.00108	4.63109	3.21904	2.25487	11.7904	16.7767	14.6345	12.6236					8	18	12	30	0.2			8	12	16	28	-0.142857			8	8	31	39	-0.589744
		9	30	1	31	0.935484	0.473684			9	18	27	45	-0.2			3.05719	3.99518	4.21702	4.01021	13.4966	17.1214	13.2324	13.1427					9	6	5	11	0.0909091			9	18	1	19	0.894737			9	30	6	36	0.666667
		10	23	0	23	1	1			10	20	29	49	-0.183673			2.67146	4.141	2.96981	2.84522	12.5701	15.2981	12.7485	10.5429					10	24	16	40	0.2			10	31	11	42	0.47619			10	9	29	38	-0.526316
		11	32	2	34	0.882353	1			11	22	37	59	-0.254237			2.53804	2.79776	2.98706	2.12351	16.236	16.3557	12.6357	14.0201					11	2	1	3	0.333333			11	20	5	25	0.6			11	2	45	47	-0.914894
		12	34	4	38	0.789474	1			12	18	28	46	-0.217391															12	15	33	48	-0.375			12	6	4	10	0.2			12	30	7	37	0.621622
		13	23	0	23	1	0.454545			13	14	29	43	-0.348837															13	15	24	39	-0.230769			13	21	0	21	1			13	20	21	41	-0.0243902
		14	20	0	20	1	1			14	27	18	45	0.2															14	15	33	48	-0.375			14	23	8	31	0.483871			14	12	11	23	0.0434783
		15	17	12	29	0.172414	0.2			15	17	19	36	-0.0555556															15	22	29	51	-0.137255			15	7	9	16	-0.125			15	8	17	25	-0.36
		16	30	0	30	1	1			16	18	40	58	-0.37931															16	8	27	35	-0.542857			16	16	18	34	-0.0588235			16	25	22	47	0.0638298
		17	25	2	27	0.851852	0.870968			17	21	38	59	-0.288136															17	14	17	31	-0.0967742			17	16	2	18	0.777778			17	21	13	34	0.235294
		18	28	4	32	0.75	0.571429			18	20	32	52	-0.230769															18	31	16	47	0.319149			18	16	1	17	0.882353			18	22	30	52	-0.153846
		19	31	18	49	0.265306	0.846154			19	35	19	54	0.296296															19	4	3	7	0.142857			19	23	2	25	0.84			19	23	17	40	0.15
		20	32	0	32	1	1			20	12	39	51	-0.529412															20	28	4	32	0.75			20	16	23	39	-0.179487			20	17	18	35	-0.0285714
																													21	36	10	46	0.565217			21	39	13	52	0.5			21	13	40	53	-0.509434
																													22	9	14	23	-0.217391			22	10	0	10	1			22	22	28	50	-0.12
																													23	15	15	30	0			23	12	6	18	0.333333			23	21	28	49	-0.142857
																													24	47	4	51	0.843137			24	11	9	20	0.1			24	6	34	40	-0.7
[truncated: 85 more columns]
