# Supplementary material for: Sweet neurons inhibit texture discrimination by signaling TMC-expressing mechanosensitive neurons in Drosophila
Source: eLife. 2019 Jun 11;8:e46165. doi: 10.7554/eLife.46165 (PMC6559806; doi:10.7554/eLife.46165)
Supplement: Figure 3—figure supplement 1—source data 1. [file elife-46165-fig3-figsupp1-data1.xlsx]

## Sheet: Figure 3-figure supplement 1
Figure 3—figure supplement 1. Sugar sensing by sweet-taste neurons is responsible for sucrose-induced indifference between substrates of different hardness
	Figure 3-figure supplement 1A	0.5 vs 1.5 control	0.5 mM S + 0.5% A VS 0.5 mM S + 1.5 % A	5 mM S + 0.5% A VS 5 mM S + 1.5 % A	10 mM S + 0.5% A VS 10 mM S + 1.5 % A	50 mM S + 0.5% A VS 50 mM S + 1.5 % A	100mM S + 0.5 VS 100mM S +1.5	200mM S + 0.5 VS 200mM S +1.5	400mM S + 0.5 VS 400mM S +1.5	500mM S + 0.5 VS 500mM S +1.5		Figure 3-figure supplement 1B	control	% Agroase		sum			Figure 3-figure supplement 1B	500 mM Sorbitol	% Agroase		sum			Figure 3-figure supplement 1B	500 mM Sucrose	% Agroase		sum			Figure 3-figure supplement 1B	500 mM Frucose	% Agroase		sum			Figure 3-figure supplement 1B	500 mM Glucose	% Agroase		sum			Figure 3-figure supplement 1B	500 mM Trehalose	% Agroase
		0.591837	1	0.8	0.545455	-0.67568	0.130435	0.155556	-0.285714	-0.642857			animals	0.5	1.5		PI			animals	0.5	1.5		PI			animals	0.5	1.5		PI			animals	0.5	1.5		PI			animals	0.5	1.5		PI			animals	0.5
		0.531915	1	-0.05882	0.783784	0.368421	-0.2069	-0.772727	-0.542857	-0.513514			1	38	10	48	0.583333			1	18	9	27	0.333333			1	7	12	19	-0.263158			1	23	10	33	0.393939			1	10	32	42	-0.52381			1	7
		0.36	0.1875	0.333333	0.076923	0.209302	0.555556	-0.657143	-0.714286	-0.297297			2	21	11	32	0.3125			2	22	6	28	0.571429			2	5	23	28	-0.642857			2	22	9	31	0.419355			2	11	42	53	-0.584906			2	20
		0.409836	0.851852	0.272727	0.116279	0.227273	-0.46667	-0.470588	0	-0.409091			3	31	23	54	0.148148			3	26	0	26	1			3	9	28	37	-0.513514			3	27	4	31	0.741935			3	4	34	38	-0.789474			3	25
		0.714286	1	0.724138	0.945946	-0.75	0.132075	-0.219512	-0.5	-0.368421			4	13	9	22	0.181818			4	18	8	26	0.384615			4	13	24	37	-0.297297			4	7	39	46	-0.695652			4	15	20	35	-0.142857			4	19
		0.172414	0.74359	0.925926	0.4	-0.04762	-0.33333	-0.130435	0.538462	-0.0625			5	21	3	24	0.75			5	10	0	10	1			5	13	31	44	-0.409091			5	29	14	43	0.348837			5	16	24	40	-0.2			5	14
		1	0.166667	1	0.090909	-0.94118	0.371429	-0.428571	-0.0731707	-0.368421			6	26	11	37	0.405405			6	19	2	21	0.809524			6	12	26	38	-0.368421			6	10	8	18	0.111111			6	32	4	36	0.777778			6	16
		0.851852	0.882353	1	0.75	0.789474	-0.14286	-0.288889	-0.348837	0.588235			7	33	3	36	0.833333			7	9	4	13	0.384615			7	15	17	32	-0.0625			7	38	2	40	0.9			7	15	20	35	-0.142857			7	19
		0.75	1	1	-0.39394	-0.79487	-0.2	0.265306	-0.941176	-0.297297			8	10	10	20	0			8	16	0	16	1			8	6	13	19	-0.368421			8	8	22	30	-0.466667			8	33	2	35	0.885714			8	22
		1	1	0.636364	0.454545	0	-0.18367	-0.176471	0.243243	-0.68			9	20	1	21	0.904762			9	15	9	24	0.25			9	27	7	34	0.588235			9	28	10	38	0.473684			9	17	3	20	0.7			9	6
		1	1	0.666667	0.25	-0.63636	-0.25424	-0.28	-0.545455	-0.538462			10	29	2	31	0.870968			10	14	10	24	0.166667			10	13	24	37	-0.297297			10	7	29	36	-0.611111			10	17	18	35	-0.0285714			10	12
		0.265306	0.212121	0.647059	0.2	1	-0.21739	-0.5	-0.5	-0.583333			11	12	1	13	0.846154			11	17	3	20	0.7			11	4	21	25	-0.68			11	29	14	43	0.348837			11	11	4	15	0.466667			11	18
		0.181818	1	1	0.666667	-0.09091	-0.34884	-0.428571	-0.673469	0.0526316			12	25	5	30	0.666667			12	18	4	22	0.636364			12	3	10	13	-0.538462			12	13	33	46	-0.434783			12	10	10	20	0			12	16
		0.375	1	0.533333	0.4	-0.15	0.2	-0.135135	-0.257143	0.76			13	20	1	21	0.904762			13	20	17	37	0.0810811			13	5	19	24	-0.583333			13	22	13	35	0.257143			13	17	22	39	-0.128205			13	25
		0.473684	0.44	0.769231	0.73913	0.478261	-0.05556	0.04	-0.531915	0.538462			14	8	4	12	0.333333			14	38	7	45	0.688889			14	20	18	38	0.0526316			14	31	12	43	0.44186			14	15	19	34	-0.117647			14	20
		1	0.84	0.733333	0.857143	0.826087	-0.37931	0.217391	-0.578947	-0.675676			15	16	1	17	0.882353			15	30	1	31	0.935484			15	22	3	25	0.76			15	24	15	39	0.230769			15	17	26	43	-0.209302			15	29
		1	0.571429	0.463415	0.9375	-0.3	-0.28814	0.73913	-0.757576	-0.512195			16	31	5	36	0.722222			16	17	4	21	0.619048			16	10	3	13	0.538462			16	16	17	33	-0.030303			16	17	13	30	0.133333			16	22
		1	1	0.234043	-0.14286	0.771429	-0.23077	0.875	-0.428571	0.166667			17	29	9	38	0.526316			17	15	0	15	1			17	6	31	37	-0.675676			17	14	17	31	-0.0967742			17	24	13	37	0.297297			17	17
		1	0.8	0.090909	0.777778	-0.52381	0.296296	0.2	-0.1	1			18	16	4	20	0.6			18	25	1	26	0.923077			18	10	31	41	-0.512195			18	34	14	48	0.416667			18	43	3	46	0.869565			18	27
		0.851852	0.904762	0.642857	1	0.736842	-0.52941	-0.469388	-0.28	0.16129			19	22	4	26	0.692308			19	8	3	11	0.454545			19	14	10	24	0.166667			19	16	20	36	-0.111111			19	28	23	51	0.0980392			19	13
		0.75	1	0.846154	0.857143	0.794872	-0.17857	0.727273	-0.368421	-0.380952			20	11	1	12	0.833333			20	11	0	11	1			20	31	0	31	1			20	27	27	54	0			20	26	1	27	0.925926			20	14
		1	1	0.866667	0.826087	0.3	-0.13793	-0.333333	-0.368421	-0.555556			21	33	6	39	0.692308			21	9	8	17	0.0588235			21	18	13	31	0.16129			21	17	28	45	-0.244444			21	8	5	13	0.230769			21	30
		1	0.74359	0.12	0.785714	0.534884	-0.41818	-0.65	-0.36	0.555556			22	16	0	16	1			22	9	11	20	-0.1			22	13	29	42	-0.380952			22	11	29	40	-0.45			22	10	19	29	-0.310345			22	19
		0.265306	0.166667	0.677419	0.69697	0.076923	-0.6875	0.0322581	-0.25	-0.214286			23	26	1	27	0.925926			23	6	22	28	-0.571429			23	8	28	36	-0.555556			23	18	17	35	0.0285714			23	6	4	10	0.2			23	18
													24	33	1	34	0.941176			24	17	8	25	0.36			24	21	6	27	0.555556			24	26	14	40	0.3			24	5	25	30	-0.666667			24	25
[truncated: 163 more columns]
