# Supplementary material for: Sweet neurons inhibit texture discrimination by signaling TMC-expressing mechanosensitive neurons in Drosophila
Source: eLife. 2019 Jun 11;8:e46165. doi: 10.7554/eLife.46165 (PMC6559806; doi:10.7554/eLife.46165)
Supplement: Figure 4—source data 1. [file elife-46165-fig4-data1.xlsx]

## Sheet: Figure 4A,B,C,D,G
Figure 4. Sucrose-induced indifference to substrate of different hardness requires TMC and TMC-expressing neurons
	Figure 4A	Control	% Agroase (with 100 mM sucrose)		sum			Figure 4A	ppk28	% Agroase (with 100 mM sucrose)		sum			Figure 4A	ppk28	% Agroase (with 100 mM sucrose)		sum			Figure 4A	iav1	% Agroase (with 100 mM sucrose)		sum				Figure 4A	pizeoKO	% Agroase (with 100 mM sucrose)		sum			Figure 4A	nompC1/nompCf00642	% Agroase (with 100 mM sucrose)		sum			Figure 4A	nompC3/nompCf00642	% Agroase (with 100 mM sucrose)		sum
		animals	0.5	1.5		PI			animals	0.5	1.5		PI			animals	0.5	1.5		PI			animals	0.5	1.5		PI	iav1			animals	0.5	1.5		PI			animals	0.5	1.5		PI			animals	0.5	1.5		PI
		1	15	21	36	-0.166667			1	37	20	57	0.298246			1	19	0	19	1			1	8	26	34	-0.529412	-0.52941			1	7	22	29	-0.517241			1	8	10	18	-0.111111			1	25	25	50	0
		2	33	8	41	0.609756			2	28	22	50	0.12			2	10	9	19	0.0526316			2	30	10	40	0.5	0.5			2	14	13	27	0.037037			2	12	20	32	-0.25			2	35	22	57	0.22807
		3	22	5	27	0.62963			3	6	30	36	-0.666667			3	15	7	22	0.363636			3	16	7	23	0.391304	0.391304			3	9	12	21	-0.142857			3	11	1	12	0.833333			3	23	9	32	0.4375
		4	31	11	42	0.47619			4	29	28	57	0.0175439			4	15	19	34	-0.117647			4	11	10	21	0.047619	0.047619			4	18	7	25	0.44			4	12	13	25	-0.04			4	10	7	17	0.176471
		5	18	27	45	-0.2			5	19	28	47	-0.191489			5	15	7	22	0.363636			5	30	17	47	0.276596	0.276596			5	14	9	23	0.217391			5	17	28	45	-0.244444			5	22	9	31	0.419355
		6	27	18	45	0.2			6	19	28	47	-0.191489			6	12	2	14	0.714286			6	8	28	36	-0.555556	-0.55556			6	21	20	41	0.0243902			6	18	36	54	-0.333333			6	33	19	52	0.269231
		7	27	12	39	0.384615			7	30	29	59	0.0169492			7	6	4	10	0.2			7	18	6	24	0.5	0.5			7	4	40	44	-0.818182			7	19	15	34	0.117647			7	29	19	48	0.208333
		8	23	24	47	-0.0212766			8	5	7	12	-0.166667			8	11	8	19	0.157895			8	12	22	34	-0.294118	-0.29412			8	30	3	33	0.818182			8	9	17	26	-0.307692			8	32	9	41	0.560976
		9	23	15	38	0.210526			9	9	29	38	-0.526316			9	20	0	20	1			9	6	28	34	-0.647059	-0.64706			9	5	30	35	-0.714286			9	17	17	34	0			9	19	2	21	0.809524
		10	21	0	21	1			10	3	9	12	-0.5			10	17	4	21	0.619048			10	23	11	34	0.352941	0.352941			10	30	1	31	0.935484			10	17	17	34	0			10	18	3	21	0.714286
		11	35	3	38	0.842105			11	13	30	43	-0.395349			11	14	6	20	0.4			11	23	25	48	-0.0416667	-0.04167			11	29	3	32	0.8125			11	4	7	11	-0.272727			11	20	14	34	0.176471
		12	7	20	27	-0.481481			12	6	15	21	-0.428571			12	26	6	32	0.625			12	30	20	50	0.2	0.2			12	40	14	54	0.481481			12	15	6	21	0.428571			12	12	12	24	0
		13	6	25	31	-0.612903			13	18	25	43	-0.162791			13	10	6	16	0.25			13	20	19	39	0.025641	0.025641			13	13	9	22	0.181818			13	12	11	23	0.0434783			13	30	1	31	0.935484
		14	17	13	30	0.133333			14	15	37	52	-0.423077			14	7	4	11	0.272727			14	17	8	25	0.36	0.36			14	19	15	34	0.117647			14	9	1	10	0.8			14	22	5	27	0.62963
		15	11	7	18	0.222222			15	27	18	45	0.2			15	13	10	23	0.130435			15	28	20	48	0.166667	0.166667			15	23	8	31	0.483871			15	29	8	37	0.567568			15	22	13	35	0.257143
		16	15	32	47	-0.361702			16	22	5	27	0.62963			16	7	11	18	-0.222222			16	20	17	37	0.0810811	0.081081			16	16	10	26	0.230769			16	23	8	31	0.483871			16	16	9	25	0.28
		17	31	11	42	0.47619			17	32	14	46	0.391304			17	10	8	18	0.111111			17	16	33	49	-0.346939	-0.34694			17	10	17	27	-0.259259			17	10	6	16	0.25			17	14	1	15	0.866667
		18	16	24	40	-0.2			18	16	17	33	-0.030303			18	5	5	10	0			18	22	10	32	0.375	0.375			18	9	16	25	-0.28			18	21	0	21	1			18	32	8	40	0.6
		19	40	19	59	0.355932			19	39	27	66	0.181818			19	12	1	13	0.846154			19	8	40	48	-0.666667	-0.66667			19	14	21	35	-0.2			19	24	5	29	0.655172			19	13	6	19	0.368421
		20	20	23	43	-0.0697674			20	9	4	13	0.384615			20	12	1	13	0.846154			20	11	8	19	0.157895	0.157895			20	8	9	17	-0.0588235			20	35	9	44	0.590909			20	13	8	21	0.238095
		21	8	42	50	-0.68			21	33	21	54	0.222222			21	15	19	34	-0.117647			21	28	16	44	0.272727	0.272727			21	19	5	24	0.583333			21	12	2	14	0.714286			21	19	6	25	0.52
		22	5	22	27	-0.62963			22	25	23	48	0.0416667			22	8	6	14	0.142857			22	30	12	42	0.428571	0.428571										22	14	0	14	1			22	17	16	33	0.030303
		23	26	23	49	0.0612245			23	11	29	40	-0.45			23	5	12	17	-0.411765			23	10	21	31	-0.354839	-0.35484										23	14	7	21	0.333333
									24	12	4	16	0.5			24	8	13	21	-0.238095			24	10	33	43	-0.534884	-0.53488										24	16	14	30	0.0666667
									25	7	13	20	-0.3			25	5	7	12	-0.166667			25	4	40	44	-0.818182	-0.81818										25	28	18	46	0.217391
									26	19	32	51	-0.254902			26	8	2	10	0.6			26	2	21	23	-0.826087	-0.82609										26	9	19	28	-0.357143
									27	18	24	42	-0.142857			27	9	2	11	0.636364			27	17	24	41	-0.170732	-0.17073										27	13	16	29	-0.103448
									28	20	4	24	0.666667			28	12	6	18	0.333333			28	12	26	38	-0.368421	-0.36842										28	23	8	31	0.483871
									29	8	36	44	-0.636364			29	13	2	15	0.733333			29	13	17	30	-0.133333	-0.13333										29	27	20	47	0.148936
									30	27	20	47	0.148936										30	13	32	45	-0.422222	-0.42222										30	28	19	47	0.191489
									31	16	29	45	-0.288889										31	23	16	39	0.179487	0.179487
									32	9	29	38	-0.526316										32	30	22	52	0.153846	0.153846
									33	18	28	46	-0.217391										33	30	9	39	0.538462	0.538462
									34	9	28	37	-0.513514										34	24	17	41	0.170732	0.170732
