# Supplementary material for: Sweet neurons inhibit texture discrimination by signaling TMC-expressing mechanosensitive neurons in Drosophila
Source: eLife. 2019 Jun 11;8:e46165. doi: 10.7554/eLife.46165 (PMC6559806; doi:10.7554/eLife.46165)
Supplement: Figure 4—figure supplement 1—source data 1. [file elife-46165-fig4-figsupp1-data1.xlsx]

## Sheet: Figure 4-figure supplement 1
Figure 4—figure supplement 1. TMC-expressing neurons on the labellum are required for sucrose-induced inhibition of discrimination of substrate hardness
	Figure 4-figure supplement 1A	Control	% Agroase (with 100 mM sucrose)		sum	B118、B120		Figure 4-figure supplement 1A	tmcMI02041	% Agroase (with 100 mM sucrose)		sum			Figure 4-figure supplement 1A	tmcpb	% Agroase (with 100 mM sucrose)		sum			Figure 4-figure supplement 1A	tmc1/tmcpb	% Agroase (with 100 mM sucrose)		sum			Figure 4-figure supplement 1B	tmc-GAL4/UAS-TNTIMP	% Agroase (with 100 mM sucrose)		sum			Figure 4-figure supplement 1B	tmc-GAL4/UAS-TNT	% Agroase (with 100 mM sucrose)		sum			Figure 4-figure supplement 1C	LexAop-Kir2.1/+	% Agroase (with 100 mM sucrose)		sum
		animals	0.5	1.5		PI			animals	0.5	1.5		PI			animals	0.5	1.5		PI			animals	0.5	1.5		PI			animals	0.5	1.5		PI			animals	0.5	1.5		PI			animals	0.5	1.5		PI
		1	2	21	23	-0.826087			1	26	3	29	0.793103			1	41	11	52	0.576923			1	34	19	53	0.283019			1	18	29	47	-0.234043			1	33	4	37	0.783784			1	21	10	31	0.354839
		2	40	3	43	0.860465			2	33	4	37	0.783784			2	18	4	22	0.636364			2	41	15	56	0.464286			2	40	1	41	0.95122			2	35	21	56	0.25			2	20	6	26	0.538462
		3	10	29	39	-0.487179			3	14	2	16	0.75			3	30	4	34	0.764706			3	40	4	44	0.818182			3	33	18	51	0.294118			3	23	7	30	0.533333			3	19	11	30	0.266667
		4	6	19	25	-0.52			4	23	7	30	0.533333			4	6	11	17	-0.294118			4	40	11	51	0.568627			4	47	15	62	0.516129			4	19	0	19	1			4	14	7	21	0.333333
		5	17	14	31	0.0967742			5	21	0	21	1			5	22	1	23	0.913043			5	33	13	46	0.434783			5	30	4	34	0.764706			5	38	6	44	0.727273			5	7	9	16	-0.125
		6	30	8	38	0.578947			6	19	4	23	0.652174			6	34	3	37	0.837838			6	40	11	51	0.568627			6	18	30	48	-0.25			6	44	6	50	0.76			6	17	33	50	-0.32
		7	31	6	37	0.675676			7	15	0	15	1			7	32	2	34	0.882353			7	37	18	55	0.345455			7	28	16	44	0.272727			7	38	6	44	0.727273			7	21	24	45	-0.0666667
		8	23	21	44	0.0454545			8	15	0	15	1			8	40	3	43	0.860465			8	30	11	41	0.463415			8	31	18	49	0.265306			8	15	11	26	0.153846			8	10	12	22	-0.0909091
		9	29	9	38	0.526316			9	13	0	13	1			9	28	6	34	0.647059			9	39	4	43	0.813953			9	22	3	25	0.76			9	22	4	26	0.692308			9	19	32	51	-0.254902
		10	22	15	37	0.189189			10	17	1	18	0.888889			10	15	15	30	0			10	40	17	57	0.403509			10	7	33	40	-0.65			10	28	9	37	0.513514			10	25	17	42	0.190476
		11	12	23	35	-0.314286			11	30	4	34	0.764706			11	20	8	28	0.428571			11	39	13	52	0.5			11	42	14	56	0.5			11	31	11	42	0.47619			11	22	5	27	0.62963
		12	9	24	33	-0.454545			12	22	0	22	1			12	30	13	43	0.395349			12	34	12	46	0.478261			12	29	20	49	0.183673			12	16	8	24	0.333333			12	20	14	34	0.176471
		13	25	6	31	0.612903			13	9	1	10	0.8			13	18	6	24	0.5			13	32	25	57	0.122807			13	30	31	61	-0.0163934			13	9	4	13	0.384615			13	14	18	32	-0.125
		14	23	10	33	0.393939			14	9	0	9	1			14	22	1	23	0.913043			14	26	18	44	0.181818			14	33	29	62	0.0645161			14	30	1	31	0.935484			14	32	11	43	0.488372
		15	25	2	27	0.851852			15	26	0	26	1			15	29	0	29	1			15	36	20	56	0.285714			15	29	22	51	0.137255			15	24	0	24	1			15	22	7	29	0.517241
		16	9	29	38	-0.526316			16	16	0	16	1			16	12	12	24	0			16	39	2	41	0.902439			16	33	7	40	0.65			16	22	17	39	0.128205			16	16	24	40	-0.2
		17	17	7	24	0.416667			17	28	2	30	0.866667			17	16	21	37	-0.135135			17	39	8	47	0.659574			17	8	19	27	-0.407407			17	29	5	34	0.705882			17	12	27	39	-0.384615
		18	11	19	30	-0.266667			18	18	0	18	1			18	31	10	41	0.512195			18	32	13	45	0.422222			18	16	16	32	0			18	17	0	17	1			18	18	22	40	-0.1
		19	9	20	29	-0.37931			19	17	0	17	1			19	18	7	25	0.44			19	36	14	50	0.44			19	15	26	41	-0.268293			19	27	1	28	0.928571			19	21	16	37	0.135135
		20	10	28	38	-0.473684			20	25	1	26	0.923077			20	22	16	38	0.157895			20	33	0	33	1			20	16	17	33	-0.030303			20	20	17	37	0.0810811			20	8	23	31	-0.483871
		21	9	20	29	-0.37931			21	30	0	30	1			21	19	9	28	0.357143			21	21	15	36	0.166667			21	34	30	64	0.0625			21	24	4	28	0.714286			21	18	20	38	-0.0526316
		22	15	24	39	-0.230769			22	26	1	27	0.925926			22	33	3	36	0.833333			22	10	0	10	1			22	33	27	60	0.1			22	24	1	25	0.92			22	12	8	20	0.2
		23	30	10	40	0.5			23	18	0	18	1			23	20	12	32	0.25			23	28	0	28	1			23	40	2	42	0.904762			23	15	11	26	0.153846			23	21	24	45	-0.0666667
		24	29	27	56	0.0357143			24	12	0	12	1			24	35	4	39	0.794872			24	43	20	63	0.365079			24	22	21	43	0.0232558			24	22	1	23	0.913043
		25	30	25	55	0.0909091										25	19	7	26	0.461538			25	37	7	44	0.681818
		26	22	2	24	0.833333										26	22	1	23	0.913043			26	40	3	43	0.860465
		27	12	13	25	-0.04										27	23	18	41	0.121951			27	32	5	37	0.72973
		28	18	25	43	-0.162791										28	23	18	41	0.121951			28	27	7	34	0.588235
		29	19	19	38	0										29	30	8	38	0.578947			29	27	15	42	0.285714
		30	30	2	32	0.875										30	28	30	58	-0.0344828			30	33	24	57	0.157895
		31	29	0	29	1										31	26	4	30	0.733333			31	34	5	39	0.74359
		32	15	22	37	-0.189189										32	25	20	45	0.111111			32	43	15	58	0.482759
		33	20	15	35	0.142857										33	42	8	50	0.68			33	40	20	60	0.333333
		34	30	1	31	0.935484										34	37	15	52	0.423077			34	28	11	39	0.435897
		35	14	11	25	0.12										35	26	0	26	1			35	37	10	47	0.574468
		36	17	22	39	-0.128205										36	34	8	42	0.619048			36	28	20	48	0.166667
		37	17	14	31	0.0967742										37	40	4	44	0.818182			37	40	21	61	0.311475
[truncated: 96 more columns]
