# Supplementary material for: Sweet neurons inhibit texture discrimination by signaling TMC-expressing mechanosensitive neurons in Drosophila
Source: eLife. 2019 Jun 11;8:e46165. doi: 10.7554/eLife.46165 (PMC6559806; doi:10.7554/eLife.46165)
Supplement: Figure 4—figure supplement 2—source data 1. [file elife-46165-fig4-figsupp2-data1.xlsx]

## Sheet: Figure 4-figure supplement 2
Figure 4—figure supplement 2. Additional characterizations of tmc expression and tmc mutant phenotype
Raw data of Figure 4-figure supplement 2A								Figure 4-figure supplement 2C	w1118	% Agroase (without sucrose)		sum			Figure 4-figure supplement 2C	w1118	% Agroase (with 100 mM sucrose)		sum			Figure 4-figure supplement 2C	tmc1	% Agroase (without sucrose)		sum			Figure 4-figure supplement 2C	tmc1	% Agroase (with 100 mM sucrose)		sum
									animals	0.5	1.5	sum	PI			animals	0.5	1.5	sum	PI			animals	0.5	1.5	sum	PI			animals	0.5	1.5	sum	PI
									1	14	0	14	1			1	15	26	41	-0.268293			1	13	0	13	1			1	8	2	10	0.6
									2	27	0	27	1			2	37	21	58	0.275862			2	24	0	24	1			2	40	0	40	1
									3	11	0	11	1			3	35	4	39	0.794872			3	32	0	32	1			3	15	0	15	1
									4	28	0	28	1			4	31	16	47	0.319149			4	46	0	46	1			4	20	0	20	1
									5	29	0	29	1			5	23	21	44	0.0454545			5	39	0	39	1			5	9	1	10	0.8
									6	32	0	32	1			6	34	19	53	0.283019			6	19	0	19	1			6	29	0	29	1
									7	17	0	17	1			7	29	22	51	0.137255			7	39	0	39	1			7	15	1	16	0.875
									8	29	0	29	1			8	31	22	53	0.169811			8	23	0	23	1			8	8	5	13	0.230769
									9	29	3	32	0.8125			9	19	34	53	-0.283019			9	25	0	25	1			9	12	1	13	0.846154
									10	30	2	32	0.875			10	37	8	45	0.644444			10	22	0	22	1			10	18	2	20	0.8
									11	27	0	27	1			11	35	4	39	0.794872			11	22	0	22	1			11	17	2	19	0.789474
									12	13	0	13	1			12	25	10	35	0.428571			12	16	0	16	1			12	10	0	10	1
									13	40	0	40	1			13	33	40	73	-0.0958904			13	47	2	49	0.918367			13	10	11	21	-0.047619
									14	40	0	40	1			14	43	19	62	0.387097			14	14	0	14	1			14	27	1	28	0.928571
									15	55	0	55	1			15	46	24	70	0.314286			15	28	7	35	0.6			15	22	0	22	1
									16	41	0	41	1			16	56	1	57	0.964912			16	20	7	27	0.481481			16	23	0	23	1
									17	47	0	47	1			17	39	2	41	0.902439			17	18	0	18	1			17	32	0	32	1
																18	41	8	49	0.673469			18	8	1	9	0.777778			18	41	0	41	1
																19	24	1	25	0.92										19	48	0	48	1
																20	18	19	37	-0.027027										20	19	0	19	1
																21	48	0	48	1										21	22	0	22	1
																22	38	0	38	1
																23	37	0	37	1
																24	23	6	29	0.586207
