# Supplementary material for: Sweet neurons inhibit texture discrimination by signaling TMC-expressing mechanosensitive neurons in Drosophila
Source: eLife. 2019 Jun 11;8:e46165. doi: 10.7554/eLife.46165 (PMC6559806; doi:10.7554/eLife.46165)
Supplement: Figure 4—figure supplement 3—source data 1. [file elife-46165-fig4-figsupp3-data1.xlsx]

## Sheet: Figure 4-figure supplement 3
Figure 4—figure supplement 3. Feeding preference of WT and tmc mutants
	Figure 4-figure supplement 3B	w1118	(agarose 0.5 vs 1.5) with 100 mM sucrose							Figure 4-figure supplement 3B	tmc1	(agarose 0.5 vs 1.5) with 100 mM sucrose
		animals	red	blue	purple	sum	PI				animals	red	blue	purple	sum	PI
		1	5	1	3	9	0.444444				1	2	2	3	7	0
		2	0	2	7	9	-0.222222				2	4	1	4	9	0.333333
		3	1	2	7	10	-0.1				3	0	4	3	7	-0.571429
		4	0	0	10	10	0				4	1	6	14	21	-0.238095
		5	1	3	8	12	-0.166667				5	2	3	7	12	-0.0833333
		6	1	3	8	12	-0.166667				6	2	0	8	10	0.2
		7	0	2	9	11	-0.181818				7	0	1	9	10	-0.1
		8	1	1	10	12	0				8	1	0	10	11	0.0909091
		9	2	2	6	10	0				9	3	2	10	15	0.0666667
		10	0	2	9	11	-0.181818				10	3	1	8	12	0.166667
		11	1	2	8	11	-0.0909091				11	1	1	10	12	0
		12	2	2	6	10	0				12	2	0	10	12	0.166667
		13	2	0	5	7	0.285714				13	3	1	8	12	0.166667
		14	3	9	9	21	-0.285714				14	5	0	7	12	0.416667
		15	1	1	7	9	0				15	3	2	7	12	0.0833333
		16	0	2	7	9	-0.222222				16	2	1	9	12	0.0833333
		17	1	1	9	11	0				17	2	1	8	11	0.0909091
		18	0	1	10	11	-0.0909091				18	3	0	7	10	0.3
		19	2	1	7	10	0.1				19	4	6	8	18	-0.111111
		20	1	3	7	11	-0.181818				20	1	7	13	21	-0.285714
											21	4	2	6	12	0.166667
											22	1	3	8	12	-0.166667
											23	2	3	6	11	-0.0909091
											24	0	1	11	12	-0.0833333
											25	2	2	5	9	0
											26	1	3	8	12	-0.166667
											27	2	1	8	11	0.0909091
											28	1	3	8	12	-0.166667
											29	0	1	3	4	-0.25
											30	3	1	10	14	0.142857
