# Supplementary material for: Sweet neurons inhibit texture discrimination by signaling TMC-expressing mechanosensitive neurons in Drosophila
Source: eLife. 2019 Jun 11;8:e46165. doi: 10.7554/eLife.46165 (PMC6559806; doi:10.7554/eLife.46165)
Supplement: Figure 5—source data 1. [file elife-46165-fig5-data1.xlsx]

## Sheet: Figure 5E,G
Figure 5. Axons of sweet neurons have physical contact with and can signal to axons of TMC-expressing neurons
	Figure 5E	[Agonist], mM	tmc-GAL4/UAS-GCaMP6s										tmc-GAL4/UAS-GCaMP6s;Gr64fLexA/Gr64fLexA
		3	0.015088	0.000348	0.079698	0.278058	-0.14176	0.032419	-0.15407	-0.06224	-0.00295	0.008072	0.144231	0.105085	0.033708	0.148014	-0.07595	0.051095	0.057778	0.123451	0.0101022	-0.0035789
		10	0.016669	0.027843	-0.03179	0.153065	0.834541	0.741472	0.942838	0.577333	0.028561	0.06462	0.091602	0.041426	0.054945	0.105263	0.023256	0.095745	0.198276	0.150442	0.135468	0.0845298
		30	-0.0182	0.446183	0.870934	0.346624	0.371451	0.032419	0.336624	0.321714	0.420726	0.19122	0.065298	-0.04609	0.06628	0.144231	0.105085	0.033708	0.148014	-0.07595	0.051095	0.053951
		100	1.26626	0.791619	0.175296	0.205509	0.395363	3.31132	0.371451	0.336624	0.205509	0.395363	-0.21879	-0.17115	-0.17619	-0.11331	0.035118	-0.01361	-0.02912	-0.03618	-0.1401	0.071015
		200	0.943026	0.945101	0.526098	0.538147	2.36447	0.977904	0.251247	0.866805	0.533415	0.835201	0.785017	0.296225	-0.01867	0.013383	-0.02214	-0.05747	0.485955	-0.13293	-0.55743	-0.08791
		300	1.50616	0.45228	1.27173	0.553578	0.36751	2.26039	1.6728	1.30383	1.22784	1.40568	0.077757	0.029106	-0.00496	-0.07173	0.346343	0.227734	0.185059	0.143081	0.09593	0.349593
		400	0.116522	0.36403	0.225765	0.24391	3.79565	1.03584	2.53584	0.777282	1.17559	2.947	0.180889	0.120327	0.038242	-0.08645	0.004106	0.232588	4.04009	1.00476	0.312346	0.588125
		500	4.85722	2.22461	0.416092	0.82565	1.99071	6.77569	1.24818	2.16065	1.02922	2.39822	-0.03139	0.075793	0.087566	4.22864	0.047932	0.105198	0.412588	0.152146	1.10513	3.21021
	Figure 5G	[Agonist], mM	tmc-GAL4/UAS-GCaMP6s;Gr64fLexA/LexAOP2-P2X2										tmc-GAL4/UAS-GCaMP6s;Gr64fLexA/+
		0.3	-0.01607	-0.22397	-0.03424	-0.0487	-0.02931	0.719988	0.00449	-0.14193	0.061078	0.03215	-0.09695	-0.04091	-0.125	-0.13542	0.026316	-0.07216	0.038961	-0.13333	0.114286	0.121401
		1	0.599138	0.11185	0.304029	0.273608	0.276213	0.228788	-0.02493	0.583138	0.168906	0.28256	0.837077	0.336903	0.170625	0.006331	-0.22222	-0.16071	0.030769	0.038462	0.245325	0.0014572
		3	0.675293	1.74813	0.381584	1.54678	1.58672	0.518173	1.50564	0.712452	0.512576	1.10245	-0.11088	-0.00715	-0.06667	0	0	0.111111	0.148148	-0.16949	-0.07317	0.012488
		10	3.26263	0.520486	2.61233	2.30991	0.690095	0.302106	1.57143	1.29134	1.16364	1.53245	0.053073	-0.04772	-0.13889	0.047297	-0.04522	-0.16304	0.11579	-0.05189	0.034053	0.10772
		30	1.57143	1.29134	1.16364	1.60748	1.12214	0.445122	3.19178	2.51248	1.52456	1.50426	-0.08562	0.008277	0.078562	-0.08929	-0.06478	-0.09375	-0.07653	-0.07203	-0.17419	0.12452
