# Supplementary material for: Sweet neurons inhibit texture discrimination by signaling TMC-expressing mechanosensitive neurons in Drosophila
Source: eLife. 2019 Jun 11;8:e46165. doi: 10.7554/eLife.46165 (PMC6559806; doi:10.7554/eLife.46165)
Supplement: Figure 5—figure supplement 2—source data 1. [file elife-46165-fig5-figsupp2-data1.xlsx]

## Sheet: Figure 5-figure supplement 2
Figure 5—figure supplement 2. Axons of TMC-expressing neurons respond to sucrose but such a response is not intrinsically derived and is diminished in the absence of TMC
	Figure 5-Supplement figure 2A	[Agonist], mM	tmc-GAL4/UAS-GCaMP6s										tmc-GAL4/UAS-GCaMP6s;tmc1/tmc1											Figure 5-Supplement figure 2B	Peak fluorescence fold change				Figure 5-Supplement figure 2C	Time [min]	mean	se		Figure 5-Supplement figure 2D	Time [min]	mean	se			Figure 5-Supplement figure 2F	[Agonist], mM	[Agonist], mM	Gr5aLexA/+;tmc-GAL4/UAS-GCaMP6s;+/LexAOP2-P2X2
		3	-0.15625	0.024691	0.042017	0.196078	-0.16949	-0.03922	0.060241	0.112903	-0.125	0.075	0.015464	0.059369	-0.18343	0.050691	0.106061	0.131579	-0.03191	0.038961	-0.13333	0.114286			300 mM sucrose	300 mM sorbitol	1 M KCl			0	0	0			0	0	0				0.3	0.3	0.032599	-0.00431	-0.08449	0.160448	-0.06067	-0.01961	0.020408
		10	0.016669	0.027843	-0.03179	-0.03571	-0.1	-0.11321	0.235294	0.45283	0.057692	0.257143	0.052083	0.440678	-0.13115	0.148148	-0.16667	-0.01748	-0.03563	-0.02439	0.033898	0.072165			2.26039	0.076182	3.36252			0.0451	0.01875	0.00805			0.0338	0.00717	0.01571				1	1	0.047648	0.958685	0.205234	0.074561	0.043478	-0.02193	-0.05946
		30	-0.0182	0.446183	0.184874	-0.03704	0.371451	0.032419	0.336624	-0.06667	0	0	0.144231	0.105085	0.033708	0.148014	-0.07595	0.051095	0.057778	0.075472	0.113402	0.021277			1.6728	0.044012	2.10567			0.0902	-0.000536975	0.01598			0.0679	0.02703	0.01691				3	3	0.101383	0.446204	0.316707	1.15745	1.18077	0.320652	0.334879
		100	0.266258	0.791619	0.375296	0.405509	0.395363	1.31132	2.37145	0.976808	0.15407	0.336624	0.248366	0.368	0.032419	0.297674	0.142647	0.368	0.076808	-0.10554	0.092233	0.0625			1.30383	0.230179	2.3681			0.135	0.01974	0.01167			0.1026	0.02873	0.01217				10	10	1.27624	0.452352	0.322945	0.106136	2.42769	0.160015	0.916667
		200	0.538147	2.36447	1.25125	0.977904	0.943026	0.845101	0.526098	0.411111	1.14815	0.395363	-0.02899	-0.03571	0.784257	0.642132	0.015831	0.809091	1.06943	0.223437	0.048193	0.024			1.22784	0.01438	2.77622			0.1809	-0.01076	0.01689			0.1372	-0.00271	0.01708				30	30	0.976101	0.163957	0.903083	1.11152	1.25905	1.00253	0.250973
		300	1.50616	0.45228	1.20551	0.008072	0.36751	2.26039	1.6728	1.30383	1.22784	1.40568	0.801743	1.03	0.399002	0.804651	-0.02899	-0.03571	0.784257	0.642132	-0.03571	0.784257			1.40568	0.19683	2.81176			0.2268	0.01559	0.01319			0.1716	0.0063	0.01149
		400	1.24818	2.16065	1.02922	2.39822	1.19122	1.22576	0.321714	0.420726	1.03584	1.27173	0.801743	1.33	0.399002	0.804651	0.177941	0.285714	0.129921	1.06939	0.54023	0.375887			1.24818	0.235242	4.16402			0.273	0.0221	0.00825			0.2064	0.01922	0.02096
																									1.50616	0.01566	3.17838			0.3191	0.05581	0.01677			0.2411	-0.01206	0.01289
																									0.45228	0.029462	2.1685			0.3648	0.05275	0.01049			0.2757	-0.01614	0.01247
																									3.89353	0.058881	3.27538			0.4104	0.01834	0.0105			0.3103	-0.01469	0.01145
																									0.543081	-0.08643	4.40452			0.456	0.04883	0.01136			0.3447	0.00529	0.0085
																														0.5017	0.01698	0.01327			0.3788	0.03413	0.01284
																														0.547	0.04308	0.00782			0.4124	0.06239	0.02158
																														0.5924	0.06674	0.01171			0.4465	0.05386	0.02066
																														0.6383	0.06023	0.01197			0.4803	0.02215	0.00909
																														0.6842	0.0438	0.02067			0.5149	0.04832	0.0102
																														0.7295	0.04167	0.0115			0.549	0.01395	0.01608
																														0.7749	0.05193	0.01526			0.5842	0.01032	0.01368
																														0.8205	0.04094	0.02131			0.618	-0.12015	0.03196
																														0.8654	0.03638	0.01755			0.6529	-0.21103	0.0592
																														0.9107	0.05317	0.01286			0.687	-0.09995	0.02545
																														0.9561	0.03992	0.01472			0.7214	-0.23515	0.05793
																														1.0017	0.02267	0.01585			0.7563	-0.14315	0.01159
																														1.0463	0.03539	0.01835			0.7904	-0.28825	0.05252
																														1.0914	0.06849	0.01673			0.8245	-0.2443	0.06805
																														1.1362	0.02516	0.02018			0.8588	-0.2235	0.01211
																														1.1813	0.03052	0.01551			0.8937	-0.10991	0.00863
																														1.2267	0.05042	0.01601			0.9278	-0.18043	0.01907
																														1.2718	-0.2268	0.11792			0.9622	-0.07356	0.03643
																														1.3174	-0.17845	0.06975			0.9965	-0.08138	0.02389
																														1.362	-0.29689	0.10021			1.0306	-0.04628	0.01295
																														1.406	0.4746	0.03313			1.0645	-0.01394	0.01955
																														1.4527	0.62161	0.02334			1.0986	-0.00697	0.01835
																														1.4981	0.61785	0.02652			1.1324	-0.02362	0.01796
																														1.544	0.62796	0.02285			1.1668	0.01368	0.02248
																														1.5901	0.62103	0.02415			1.2009	-0.04647	0.01752
																														1.6355	0.6057	0.02702			1.2352	-0.02345	0.0152
																														1.6806	0.62004	0.02475			1.2691	-0.04275	0.01291
																														1.7259	0.62287	0.02288			1.3034	-0.04563	0.01983
																														1.7713	0.60337	0.02716			1.3381	-0.02716	0.01617
																														1.8169	0.5933	0.02898			1.3724	-0.06287	0.02288
																														1.862	0.6053	0.0263			1.4068	-0.02676	0.01942
																														1.9071	0.61296	0.02444			1.4414	-0.00684	0.01516
																														1.9522	0.59629	0.02616			1.4763	-0.10402	0.04082
																														1.9973	0.60311	0.02701			1.5101	-0.0264	0.02489
																														2.0424	0.61508	0.02401			1.5448	-0.05592	0.02472
																														2.087	0.59676	0.02698			1.5797	0.03794	0.0261
																														2.1321	0.60734	0.02534			1.6138	-0.01888	0.01802
																														2.1772	0.60199	0.02619			1.6479	-0.03794	0.01036
																														2.2207	0.6008	0.02627			1.6822	0.000906	0.00659
																														2.264	0.59722	0.02424			1.7163	0.01004	0.0145
																														2.3104	0.60086	0.02485			1.7504	-0.038	0.0129
																														2.3552	0.60617	0.0252			1.7848	-0.0747	0.01423
																														2.3995	0.59307	0.02554			1.8186	-0.04714	0.01637
																														2.4449	0.59004	0.02658			1.8527	-0.02886	0.01414
																														2.4902	0.59552	0.02515			1.8871	-0.07216	0.02753
																														2.5338	0.60014	0.02744			1.9214	-0.02035	0.01887
																														2.5789	0.60888	0.02528			1.9555	-0.00378	0.01707
																														2.624	0.5957	0.0277			1.9899	0.02383	0.02006
																														2.6685	0.60252	0.02414			2.0248	-0.03978	0.02243
																														2.7123	0.5971	0.02695			2.0592	-0.00412	0.023
																														2.7574	0.60037	0.02663			2.0919	-0.03859	0.02578
																														2.8022	0.5853	0.02899			2.126	-0.01119	0.02768
																														2.8476	0.58008	0.02892			2.1599	-0.11611	0.03151
																														2.8922	0.58029	0.02591			2.1945	-0.15117	0.03711
																														2.9375	0.57208	0.02866			2.2289	-0.114	0.02967
																																			2.263	-0.04076	0.03279
																																			2.2971	-0.04967	0.03668
																																			2.3312	-0.0623	0.0323
																																			2.3655	0.00838	0.03043
																																			2.4002	-0.03291	0.0324
																																			2.4327	0.01475	0.02265
																																			2.467	-0.01688	0.03043
																																			2.5011	0.01691	0.03042
																																			2.5355	-0.06855	0.03183
																																			2.5685	-0.01322	0.02989
																																			2.6032	0.01694	0.02846
																																			2.637	-0.01073	0.02766
																																			2.6711	-0.0266	0.03037
																																			2.7055	0.00982	0.02874
[truncated: 9 more columns]
